# Supplementary material for: Frailty Risk Prediction Model among Older Adults: A Chinese Nation-Wide Cross-Sectional Study
Source: Int J Environ Res Public Health. 2022 Jul 9;19(14):8410. doi: 10.3390/ijerph19148410 (PMC9322778; doi:10.3390/ijerph19148410)
Supplement: Supplementary file 1 [file ijerph-19-08410-s001.zip]

Archive with 1 entries (1 files):
- ijerph-1758533-SM.pdf
